# Supplementary material for: Examining abnormal Silurian trilobites from the Llandovery of Australia
Source: PeerJ. 2022 Nov 4;10:e14308. doi: 10.7717/peerj.14308 (PMC9639430; doi:10.7717/peerj.14308)
Supplement: Supplemental Information 1 — Includes data on whether the specimens were abnormal and the proposed size groupings presented in Fig. 6. [file peerj-10-14308-s001.csv]

Specimen.number	Cranidial.length	Glabellar.width	Thoracic-pygidial.length	Malformed	Proposed.size.group
AM F118762	2.84	1.17	8.23	Y	3
AM F115089	2.88	1.34		Y	3
AM F114119			9.23	N	3
AM F115067paratype	2.76	1.01	5.73	N	2
AM F115081		1.23	10.2	Y	3
AM F115093		2.11	11.15	N	4
AM F115095	3.56	1.69		N	3
AM F115101	3.29		8.07	N	3
AM F115116	3.06	1.89	9.93	N	3
AM F115121	4.75	2.04		N	4
AM F115122	3.91		8.41	N	3
AM F115146	4.36	1.52	8.92	N	3
AM F115149	3.97	1.76	9.44	N	3
AM F115152	3.77	1.66		N	3
AM F115157	4.05	1.69		N	3
AM F115159	3.85	1.87	9.94	N	3
AM F115186	4.39		9.4	N	3
AM F115233	3.56	1.46	8.74	N	3
AM F117001.holotype	2.2	1.03	5.31	N	3
AM F117007.paratype	3.56	1.53	8.95	N	3
AM F118743		1.51	8.34	N	3
AM F118744	2.69	1.24	8	N	3
AM F118746	3.49	1.49	7.89	N	3
AM F118749	4.64	1.75	11.34	N	3
AM F118751	3.2	1.56	8.1	N	3
AM F118755	5.25	1.93	11.97	N	3
AM F118759		1.56	8.23	N	3
AM F118761	2.14	1.05		N	2
AM F118767		1.52	8.36	N	3
AM F118771		1.67	11.15	N	3
AM F118772	3.37	1.55	9.44	Y	3
AM F118778		2.01	12.06	N	4
AM F118780	3.89	1.5		N	3
AM F126904	3.73		8.72	Y	3
AM F126908	3.55	1.73	9.11	N	3
AM F126914		1.51	8.45	N	3
AM F126917		2.19	12.49	N	4
AM F126919		1.34	8	N	3
AM F126922	1.12	0.55	3.2	N	1
AM F126923	1.02	0.45	2.71	N	1
AM F133034		1.28	8.5	Y	3
AM F144517		1.22	6.6	N	3
AM F145135	3.44	1.82	8.59	Y	3
AM F145164	3.24	1.74	8.06	N	3
AM F150901	3.05	1.48	8.38	N	3
AM F156535	3.57	1.65	8.96	N	3
